# Supplementary material for: Localized measurements of water potential reveal large loss of conductance in living tissues of maize leaves
Source: Plant Physiol. 2023 Dec 21;194(4):2288–300. doi: 10.1093/plphys/kiad679 (PMC10980393; doi:10.1093/plphys/kiad679)
Supplement: kiad679_Supplementary_Data [file kiad679_supplementary_data.zip]

Archive with 3 entries (3 files):
- Supplemental Data.pdf
- Supplemental Movie Legends.pdf
- Supplemental Movie S1.mp4
